# Supplementary material for: Early life stress induces sex-specific changes in cognitive and affective behavior associated with disrupted noradrenergic physiology
Source: Neuropsychopharmacology. 2026 Jun 15;51(9):1599–609. doi: 10.1038/s41386-026-02463-6 (PMC13389286; doi:10.1038/s41386-026-02463-6)
Supplement: Supplementary file 2 — Supplementary Table 1 [file 41386_2026_2463_MOESM2_ESM.xlsx]

## Sheet: Sheet1
Data	Group Comparison	n (cells)	N (animals)	Spearman's Heteroscedasticity	Shapiro-Wilk Normality p-value	Term	Statistic	p-value	Pairwise test
Figure 1c	3-Way RMANOVA		16, 16, 18, 17	0.0012	0.0004	Time	F (5, 378) = 53.28	<0.0001	Mann-Whitney
						Sex	F (1, 378) = 1.398	0.2377
						Stress	F (1, 378) = 29.30	<0.0001
						Time x Sex	F (5, 378) = 1.172	0.3221
						Time x Stress	F (5, 378) = 0.7151	0.6124
						Sex x Stress	F (1, 378) = 14.40	0.0002
						Time x Sex x Stress	F (5, 378) = 0.08822	0.9941
Figure 1d	2-Way ANOVA		16, 16, 18, 17	0.394705	0.328598	Sex x Stress	F (1, 63) = 3.771	0.05663	Unpaired t-test
						Sex	F (1, 63) = 0.4632	0.49862
						Stress	F (1, 63) = 9.355	0.003263
Figure 1e	2-Way ANOVA		13, 10 13, 13	0.372608	0.607386	Sex x Stress	F (1, 45) = 1.110	0.297782	Unpaired t-test
						Sex	F (1, 45) = 0.1536	0.696999
						Stress	F (1, 45) = 8.956	0.004479
Figure 1f	2-Way ANOVA		16, 16, 18, 17	0.082728	0.596581	Sex x Stress	F (1, 63) = 4.854	0.031255	Unpaired t-test
						Sex	F (1, 63) = 0.6763	0.413951
						Stress	F (1, 63) = 10.51	0.001899
Figure 1g	2-Way ANOVA		16, 16, 18, 17	0.449744	0.017119	Sex x Stress	F (1, 63) = 0.9145	0.342589	None
						Sex	F (1, 63) = 1.324	0.254195
						Stress	F (1, 63) = 0.9814	0.325632
Figure 1i	2-Way ANOVA		15, 16, 18, 16	0.019241	0.272351	Sex x Stress	F (1, 61) = 3.143	0.081269	None
						Sex	F (1, 61) = 1.946	0.168064
						Stress	F (1, 61) = 2.903	0.093489
Figure 1k	2-Way ANOVA		16, 14, 18, 16	0.432776	0.645006	Sex x Stress	F (1, 61) = 0.7598	0.386807	Unpaired t-test
						Sex	F (1, 61) = 0.06325	0.802269
						Stress	F (1, 61) = 8.149	0.005879
Figure 1l	2-Way ANOVA		16, 14, 18, 16	0.302973	0.80054	Sex x Stress	F (1, 61) = 2.049	0.157385	Unpaired t-test
						Sex	F (1, 61) = 0.01929	0.889997
						Stress	F (1, 61) = 7.978	0.006389
Figure 1n	2-Way ANOVA		8, 8, 8, 8	0.276308	0.365942	Sex x Stress	F (1, 28) = 11.76	0.001892	Unpaired t-test
						Sex	F (1, 28) = 21.88	6.7e-05
						Stress	F (1, 28) = 33.95	3e-06
Figure 2a	2-Way ANOVA		10, 8, 10, 10	0.002984	0.206743	Sex x Stress	F (1, 34) = 0.7207	0.401866	None
						Sex	F (1, 34) = 5.294	0.027659
						Stress	F (1, 34) = 1.050	0.312809
Figure 2b	2-Way ANOVA		10, 8, 10, 10	0.239168	0.298773	Sex x Stress	F (1, 34) = 0.3173	0.57692	Unpaired t-test
						Sex	F (1, 34) = 8.011	0.007751
						Stress	F (1, 34) = 4.285	0.046111
Figure 2c	2-Way ANOVA		10, 8, 10, 10	9.5e-05	0.683907	Sex x Stress	F (1, 34) = 12.58	0.001163	Mann-Whitney
						Sex	F (1, 34) = 2.161	0.150741
						Stress	F (1, 34) = 1.049	0.312992
Figure 2d	2-Way ANOVA		10, 8, 10, 10	0.43205	0.006583	Sex x Stress	F (1, 34) = 4.054	0.059152	None
						Sex	F (1, 34) = 0.8250	0.052029
						Stress	F (1, 34) = 1.022	0.370102
Figure 2e	2-Way ANOVA		10, 8, 10, 10	0.007056	<0.001	Sex x Stress	F (1, 34) = 0.3114	0.580481	None
						Sex	F (1, 34) = 0.04442	0.834339
						Stress	F (1, 34) = 1.414	0.242693
Figure 2f	2-Way ANOVA		10, 8, 10, 10	0.332464	0.005274	Sex x Stress	F (1, 34) = 3.090	0.08779	Mann-Whitney
						Sex	F (1, 34) = 3.453	0.071805
						Stress	F (1, 34) = 6.460	0.01576
Figure 2g	2-Way ANOVA		10, 8, 10, 10	0.264471	0.302295	Sex x Stress	F (1, 34) = 0.3426	0.562185	None
						Sex	F (1, 34) = 0.5671	0.456597
						Stress	F (1, 34) = 1.181	0.284763
Figure 2h	2-Way ANOVA		10, 8, 10, 10	0.065497	0.508942	Sex x Stress	F (1, 34) = 0.02538	0.874363	Unpaired t-test
						Sex	F (1, 34) = 0.4281	0.51732
						Stress	F (1, 34) = 8.551	0.006107
Figure 2i	2-Way ANOVA		10, 8, 10, 10	0.25386	0.433992	Sex x Stress	F (1, 34) = 3.256	0.080045	None
						Sex	F (1, 34) = 0.9128	0.34611
						Stress	F (1, 34) = 0.008780	0.925897
Figure 3d	2-Way RMANOVA	11, 6	4, 2	0.2972	N/A	Sex x CRF	F (1, 15) = 6.496	0.0223	Paired t-test
						Sex	F (1, 15) = 4.323	0.0552
						CRF	F (1, 15) = 16.62	0.001
Figure 3f,h	3-Way RMANOVA	12, 14, 11, 12	3, 3,3, 3	0.3658	0.0633	CRF	F (1, 45) = 25.27	<0.0001	Bonferroni posthoc
						Sex	F (1, 45) = 0.2901	0.5928
						Stress	F (1, 45) = 0.2617	0.6114
						CRF x Sex	F (1, 45) = 3.842	0.0562
						CRF x Stress	F (1, 45) = 2.447	0.1248
						Sex x Stress	F (1, 45) = 5.192	0.0275
						CRF x Sex x Stress	F (1, 45) = 5.696	0.0213
Figure 3j	2-Way RMANOVA	16, 14	3, 3	0.000433	N/A	Sex x CRF	F (1, 28) = 14.97	0.0006	Wilcoxon Signed-Rank Test (paired)
						Sex	F (1, 28) = 1.028	0.3193
						CRF	F (1, 28) = 13.44	0.001
Figure 3l	2-Way RMANOVA	11, 13	3, 3	0.263289	N/A	Sex x CRF	F (1, 22) = 12.49	0.001864	Paired t-test
						Sex	F (1, 22) = 0.001335	0.971188
						CRF	F (1, 22) = 2.043	0.166923
Figure 4b	2-Way ANOVA	30, 33, 27, 32	5, 5, 4, 5	6e-06	<0.0001	Sex x Stress	F (1, 118) = 6.635	0.0112	Mann-Whitney
						Sex	F (1, 118) = 0.0001346	0.9908
						Stress	F (1, 118) = 4.705	0.0321
Figure 4c	2-Way ANOVA	30, 33, 27, 32	5, 5, 4, 5	0.04768	0.004085	Sex x Stress	F (1, 118) = 0.3296	0.566988	None
						Sex	F (1, 118) = 0.2946	0.58834
						Stress	F (1, 118) = 3.783	0.054151
Figure 4d	2-Way ANOVA	32, 35, 34, 34	5, 5, 4, 5	0.014731	<0.0001	Sex x Stress	F (1, 131) = 9.885	0.002062	Mann-Whitney
						Sex	F (1, 131) = 0.004683	0.945547
						Stress	F (1, 131) = 0.9300	0.336647
Figure 4e	2-Way ANOVA	27, 33,27, 32	5, 5, 4, 5	0.43571	0.039274	Sex x Stress	F (1, 115) = 4.123	0.044599	Mann-Whitney
						Sex	F (1, 115) = 3.892	0.050911
						Stress	F (1, 115) = 3.587	0.060759
Figure 4f	2-Way ANOVA	27, 33,27, 32	5, 5, 4, 5	0.266155	0.088157	Sex x Stress	F (1, 115) = 1.802	0.182101	None
						Sex	F (1, 115) = 0.1059	0.745463
						Stress	F (1, 115) = 2.334	0.129325
Figure 4g	2-Way ANOVA	29, 33, 28, 32	5, 5, 4, 5	0.06912	0.000177	Sex x Stress	F (1, 118) = 0.001050	0.974201	Mann-Whitney
						Sex	F (1, 118) = 4.667	0.032778
						Stress	F (1, 118) = 11.02	0.001199
Figure 4j-l	3-Way ANOVA	31, 34, 30, 32	5, 5, 4, 5	<0.0001	<0.0001	CurrentInj	F (13, 1719) = 149.4	<0.0001
						Sex	F (1, 1719) = 34.22	<0.0001
						Stress	F (1, 1719) = 89.16	<0.0001
						CurrentInj x Sex	F (13, 1719) = 0.7551	0.7086
						CurrentInj x Stress	F (13, 1719) = 2.436	0.0029
						Sex x Stress	F (1, 1719) = 31.50	<0.0001
						CurrentInj x Sex x Stress	F (13, 1719) = 0.1435	0.9998
	2-Way ANOVA - Males					Current Inj x Stress	F (13, 882) = 1.067	0.384384	Mann-Whitney
						Current Inj	F (13, 882) = 90.41	<0.0001
						Stress	F (1, 882) = 10.24	0.001421
	2-Way ANOVA - Females					Current Inj x Stress	F (13, 837) = 1.382	0.161509	Mann-Whitney
						Current Inj	F (13, 837) = 65.11	<0.0001
						Stress	F (1, 837) = 86.39	<0.0001
Figure 4o-q	3-Way ANOVA	26, 29, 31, 30	4, 5, 4, 4	<0.0001	<0.0001	CurrentInj	F (13, 1568) = 70.13	<0.0001
						Sex	F (1, 1568) = 15.42	<0.0001
						Stress	F (1, 1568) = 77.95	<0.0001
						CurrentInj x Sex	F (13, 1568) = 0.7604	0.703
						CurrentInj x Stress	F (13, 1568) = 4.619	<0.0001
						Sex x Stress	F (1, 1568) = 25.55	<0.0001
						CurrentInj x Sex x Stress	F (13, 1568) = 1.296	0.2077
	2-Way ANOVA - Males					Current Inj x Stress	F (13, 742) = 1.152	0.310945	Mann-Whitney
						Current Inj	F (13, 742) = 60.61	<0.0001
						Stress	F (1, 742) = 15.08	0.000112
	2-Way ANOVA - Females					Current Inj x Stress	F (13, 826) = 3.793	6e-06	Mann-Whitney
						Current Inj	F (13, 826) = 29.85	<0.0001
						Stress	F (1, 826) = 68.06	<0.0001
Figure 4r,s	3-Way ANOVA	26, 29, 31, 30	4, 5, 4, 4	<0.0001	<0.0001	CurrentInj	F (3, 436) = 2.485	0.0602
						Sex	F (1, 436) = 12.41	0.0005
						Stress	F (1, 436) = 65.52	<0.0001
						CurrentInj x Sex	F (3, 436) = 0.04009	0.9893
						CurrentInj x Stress	F (3, 436) = 0.8270	0.4795
						Sex x Stress	F (1, 436) = 34.64	<0.0001
						CurrentInj x Sex x Stress	F (3, 436) = 0.07611	0.9729
	2-Way ANOVA - Males					Current Inj x Stress	F (3, 201) = 0.5231	0.666866	None
						Current Inj	F (3, 201) = 0.9726	0.406642
						Stress	F (1, 201) = 2.345	0.127228
	2-Way ANOVA - Females					Current Inj x Stress	F (3, 235) = 0.3747	0.7713	Mann-Whitney
						Current Inj	F (3, 235) = 1.588	0.192908
						Stress	F (1, 235) = 102.9	<0.0001
Figure 5b, d	3-Way ANOVA	13, 14, 14, 12	3, 3, 3, 3	0.0078	<0.0001	CurrentInj	F (3, 196) = 3.031	0.0305	Mann Whitney
						Sex	F (1, 196) = 0.02765	0.8681
						Stress	F (1, 196) = 3.174	0.0764
						CurrentInj x Sex	F (3, 196) = 0.01275	0.998
						CurrentInj x Stress	F (3, 196) = 0.003779	0.9997
						Sex x Stress	F (1, 196) = 17.63	<0.0001
						CurrentInj x Sex x Stress	F (3, 196) = 0.7622	0.5165
Figure 5c, e	3-Way ANOVA	13, 14, 14, 12	3, 3, 3, 3	<0.0001	<0.0001	CurrentInj	F (3, 190) = 2.272	0.0815	Mann Whitney
						Sex	F (1, 190) = 3.458	0.0645
						Stress	F (1, 190) = 2.465	0.1181
						CurrentInj x Sex	F (3, 190) = 0.3967	0.7555
						CurrentInj x Stress	F (3, 190) = 0.03949	0.9895
						Sex x Stress	F (1, 190) = 2.790	0.0965
						CurrentInj x Sex x Stress	F (3, 190) = 0.9828	0.402
Figure 5f	3-Way RMANOVA	12, 14, 11, 12	3, 3,3, 3	<0.0001	<0.0001	4AP	F (1, 47) = 33.10	<0.0001	Wilcoxon Ranked
						Sex	F (1, 47) = 0.1191	0.7316
						Stress	F (1, 47) = 0.3480	0.5581
						4AP x Sex	F (1, 47) = 1.046	0.3116
						4AP x Stress	F (1, 47) = 0.2023	0.655
						Sex x Stress	F (1, 47) = 9.325	0.0037
						4AP x Sex x Stress	F (1, 47) = 7.362	0.0093
Figure 5h	3-Way RMANOVA		8, 10, 7, 8, 8, 8, 6, 7	0.3733	0.7357	Rebox	F (1, 54) = 0.4793	0.49	Bonferroni Posthoc
						Sex	F (1, 54) = 2.393	0.13
						Stress	F (1, 54) = 12.37	<0.001
						Rebox x Sex	F (1, 54) = 6.255	0.02
						Rebox x Stress	F (1, 54) = 26.75	<0.001
						Sex x Stress	F (1, 54) = 2.095	0.15
						Rebox x Sex x Stress	F (1, 54) = 4.698	0.03
Figure 5j	3-Way RMANOVA		8 ,6, 9, 8, 8, 8, 6, 7	0.3047	0.0486	Rebox	F (1, 52) = 7.846	0.0071
						Sex	F (1, 52) = 1.917	0.1721
						Stress	F (1, 52) = 0.8031	0.3743
						Rebox x Sex	F (1, 52) = 0.2515	0.6182
						Rebox x Stress	F (1, 52) = 0.2056	0.6521
						Sex x Stress	F (1, 52) = 0.3966	0.5316
						Rebox x Sex x Stress	F (1, 52) = 1.029	0.3151
	2-Way RMANOVA		16, 14, 15, 15			Rebox x Stress	F (1, 56) = 0.2783	0.5999	Mann-Whitney
						Rebox	F (1, 56) = 7.037	0.0104
						Stress	F (1, 56) = 0.5078	0.4791
Figure 5l	3-Way RMANOVA		16, 14, 15, 15	0.2688	0.7984	Rebox	F (1, 52) = 0.1815	0.6718	None
						Sex	F (1, 52) = 0.9107	0.3444
						Stress	F (1, 52) = 0.1041	0.7482
						Rebox x Sex	F (1, 52) = 0.4278	0.516
						Rebox x Stress	F (1, 52) = 2.345	0.1317
						Sex x Stress	F (1, 52) = 0.02560	0.8735
						Rebox x Sex x Stress	F (1, 52) = 0.2172	0.6431
Supplemental Figure 1b	2-Way ANOVA		14, 10, 13, 13	0.343294	0.9834	Sex x Stress	F (1, 46) = 0.3255	0.571106	None
						Sex	F (1, 46) = 0.001033	0.9745
						Stress	F (1, 46) = 1.017	0.318491
Supplemental Figure 1c	2-Way ANOVA		14, 10, 13, 13	0.404623	0.9695	Sex x Stress	F (1, 45) = 6.103	0.017353	Unpaired t-test
						Sex	F (1, 45) = 0.07416	0.78662
						Stress	F (1, 45) = 0.009729	0.921864
Supplemental Figure 1d	2-Way ANOVA		14, 10, 13, 13	0.159151	0.9671	Sex x Stress	F (1, 45) = 0.1704	0.681745	None
						Sex	F (1, 45) = 2.659	0.109965
						Stress	F (1, 45) = 3.156	0.082412
Supplemental Figure 1f, g	3-Way RMANOVA		9, 13, 12, 9	0.04	0.06	Trial	F (4.167, 162.5) = 25.76	<0.001	None
						Sex	F (1, 39) = 0.07930	0.78
						Stress	F (1, 39) = 0.07764	0.78
						Trial x Sex	F (5, 195) = 1.465	0.2
						Trial x Stress	F (5, 195) = 0.7796	0.57
						Sex x Stress	F (1, 39) = 0.4192	0.52
						Trial x Sex x Stress	F (5, 195) = 1.317	0.26
Supplemental Figure 3a	2-Way RMANOVA	8, 9	2, 3	0.0137	0.0504	Sex x CRF	F (1, 15) = 0.3885	0.5424	Wilcoxon Signed-Rank Test (paired)
						Sex	F (1, 15) = 0.9781	0.3384
						CRF	F (1, 15) = 11.09	0.0046
Supplemental Figure 3b	2-Way RMANOVA	6, 10	2, 3	0.058025	0.013338	Sex x CRF	F (1, 28) = 0.06534	0.800109	None
						Sex	F (1, 28) = 0.07220	0.790126
						CRF	F (1, 28) = 0.0001346	0.990827
Supplemental Figure 4a, b	3-Way RMANOVA	9, 11	3, 3	<0.0001	0.5299	CurrentInj	F (1.523, 27.42) = 131.0	<0.0001
						Sex	F (1, 18) = 1.449	0.2442
						CRF	F (1.000, 18.00) = 7.872	0.0117
						CurrentInj x Sex	F (13, 234) = 0.5085	0.9183
						CurrentInj x CRF	F (2.570, 46.27) = 1.768	0.1733
						Sex x CRF	F (1, 18) = 1.092	0.3098
						CurrentInj x Sex x CRF	F (13, 234) = 0.4065	0.9667
	2-Way RMANOVA - Males					CurrentInj	F (1.139, 9.110) = 43.20	<0.0001	None
						CRF	F (1.000, 8.000) = 3.961	0.0817
						CurrentInj x CRF	F (1.477, 11.82) = 1.100	0.3446
	2-Way RMANOVA - Females					CurrentInj	F (1.467, 14.67) = 114.0	<0.0001	None
						CRF	F (1.000, 10.00) = 3.925	0.0757
						CurrentInj x CRF	F (1.572, 15.72) = 0.8425	0.4233
Supplemental Figure 4c, d	3-Way RMANOVA	10, 11	3, 3	<0.0001	<0.0001	CurrentInj	F (1.699, 32.28) = 213.0	<0.0001
						Sex	F (1, 19) = 0.7295	0.4037
						CRF	F (1.000, 19.00) = 0.08726	0.7709
						CurrentInj x Sex	F (13, 247) = 0.4754	0.937
						CurrentInj x CRF	F (2.722, 51.72) = 0.1369	0.9243
						Sex x CRF	F (1, 19) = 0.7571	0.3951
						CurrentInj x Sex x CRF	F (13, 247) = 0.3896	0.9724
	2-Way RMANOVA - Males					CurrentInj	F (2.635, 23.72) = 1055	<0.0001	None
						CRF	F (1.000, 9.000) = 0.7747	0.4016
						CurrentInj x CRF	F (4.012, 36.11) = 0.6304	0.6445
	2-Way RMANOVA - Females					CurrentInj	F (13, 130) = 60.44	<0.0001	None
						CRF	F (1, 10) = 0.4154	0.5338
						CurrentInj x CRF	F (13, 130) = 0.2185	0.9982
Supplemental Figure 4e, f	3-Way RMANOVA	12, 13	3, 3	<0.0001	<0.0001	CurrentInj	F (2.452, 56.40) = 235.0	<0.0001
						Sex	F (1, 23) = 0.9555	0.3385
						CRF	F (1.000, 23.00) = 0.1649	0.6885
						CurrentInj x Sex	F (13, 299) = 0.7703	0.6915
						CurrentInj x CRF	F (2.372, 54.55) = 0.3486	0.7429
						Sex x CRF	F (1, 23) = 4.380	0.0476
						CurrentInj x Sex x CRF	F (13, 299) = 0.8842	0.5703
	2-Way RMANOVA - Males					CurrentInj	F (2.087, 22.95) = 120.7	<0.0001	None
						CRF	F (1.000, 11.00) = 1.093	0.3183
						CurrentInj x CRF	F (1.522, 16.74) = 0.4455	0.5952
	2-Way RMANOVA - Females					CurrentInj	F (1.585, 19.02) = 118.2	0.0001	None
						CRF	F (1.000, 12.00) = 4.228	0.0622
						CurrentInj x CRF	F (2.026, 24.31) = 1.231	0.3099
Supplemental Figure 4g, h	3-Way RMANOVA	11, 13	3, 3	<0.0001	<0.0001	CurrentInj	F (2.539, 55.86) = 306.9	<0.0001
						Sex	F (1, 22) = 0.1754	0.6794
						CRF	F (1.000, 22.00) = 0.6237	0.4381
						CurrentInj x Sex	F (13, 286) = 0.1954	0.9991
						CurrentInj x CRF	F (2.443, 53.74) = 1.072	0.3597
						Sex x CRF	F (1, 22) = 9.758	0.0049
						CurrentInj x Sex x CRF	F (13, 286) = 5.031	<0.0001
	2-Way RMANOVA - Males					CurrentInj	F (2.290, 22.90) = 230.2	<0.0001	Wilcoxon Signed-Rank Test (paired)
						CRF	F (1.000, 10.00) = 9.231	0.0125
						CurrentInj x CRF	F (2.583, 25.83) = 4.546	0.014
	2-Way RMANOVA - Females					CurrentInj	F (1.663, 19.95) = 129.7	<0.0001	None
						CRF	F (1.000, 12.00) = 2.486	0.1408
						CurrentInj x CRF	F (1.912, 22.94) = 1.489	0.2464
Supplemental Figure 5b	2-Way ANOVA	11, 14, 15, 17	3, 3, 4, 4	0.032455	0.140662	Sex x Stress	F (1, 53) = 1.657	0.203651	None
						Sex	F (1, 53) = 0.07577	0.78419
						Stress	F (1, 53) = 3.070	0.085539
Supplemental Figure 5c	2-Way ANOVA	11, 14, 15, 17	3, 3, 4, 4	0.017789	8.8e-05	Sex x Stress	F (1, 53) = 2.295	0.135705	None
						Sex	F (1, 53) = 1.371	0.246814
						Stress	F (1, 53) = 0.1946	0.660907
Supplemental Figure 5e	2-Way ANOVA	9, 10, 9, 16	3, 3, 4, 4	0.443455	2.9e-05	Sex x Stress	F (1, 40) = 0.009521	0.922756	None
						Sex	F (1, 40) = 0.2566	0.61522
						Stress	F (1, 40) = 0.7747	0.384032
Supplemental Figure 5f	2-Way ANOVA	9, 10, 9, 16	3, 3, 4, 4	0.000643	0.012367	Sex x Stress	F (1, 40) = 1.456	0.234652	None
						Sex	F (1, 40) = 2.446	0.125705
						Stress	F (1, 40) = 0.08228	0.775714
Supplemental Figure 6b	2-Way ANOVA	12, 13, 11, 12	3, 3, 3, 3	0.270375	0.035852	Sex x Stress	F (1, 45) = 0.9425	0.336822	None
						Sex	F (1, 45) = 0.1102	0.741505
						Stress	F (1, 45) = 2.494	0.121285
Supplemental Figure 6g,h	3-Way ANOVA	9, 10, 11, 11	3, 3, 3, 3	<0.0001	<0.0001	CurrentInj	F (13, 518) = 119.2	<0.0001
						Sex	F (1, 518) = 5.064	0.0248
						Stress	F (1, 518) = 6.361	0.012
						CurrentInj x Sex	F (13, 518) = 0.1576	0.9997
						CurrentInj x Stress	F (13, 518) = 0.1954	0.9991
						Sex x Stress	F (1, 518) = 0.09221	0.7615
						CurrentInj x Sex x Stress	F (13, 518) = 0.05794	1
	2-Way ANOVA - Males					Current Inj x Stress	F (13, 238) = 0.1229	1	None
						Current Inj	F (13, 238) = 56.41	<0.0001
						Stress	F (1, 238) = 2.241	0.14
	2-Way ANOVA - Females					Current Inj x Stress	F (13, 280) = 0.1303	1	Mann-Whitney
						Current Inj	F (13, 280) = 63.25	<0.0001
						Stress	F (1, 280) = 4.396	0.04
Supplemental Figure 7b	2-Way ANOVA	27, 20, 31, 31	4, 5, 4, 4	0.0006	<0.0001	Sex x Stress	F (1, 105) = 0.4216	0.5176	Mann-Whitney
						Sex	F (1, 105) = 5.356	0.0226
						Stress	F (1, 105) = 13.62	0.0004
Supplemental Figure 7c	2-Way ANOVA	28, 21, 31, 31	4, 5, 4, 4	0.243914	0.000175	Sex x Stress	F (1, 107) = 0.0002082	0.988513	None
						Sex	F (1, 107) = 6.634	0.011372
						Stress	F (1, 107) = 0.4148	0.520938
Supplemental Figure 7d	2-Way ANOVA	34, 30, 37, 32	4, 5, 4, 4	4.6e-05	<0.000001	Sex x Stress	F (1, 129) = 7.031	0.009018	Mann-Whitney
						Sex	F (1, 129) = 0.6555	0.419628
						Stress	F (1, 129) = 0.03772	0.846322
Supplemental Figure 7e	2-Way ANOVA	26, 20, 31, 31	4, 5, 4, 4	0.007416	0.242763	Sex x Stress	F (1, 105) = 0.3991	0.52894	Mann-Whitney
						Sex	F (1, 105) = 4.045	0.046873
						Stress	F (1, 105) = 5.188	0.024766
Supplemental Figure 7f	2-Way ANOVA	26, 20, 31, 31	4, 5, 4, 4	0.081486	0.440721	Sex x Stress	F (1, 105) = 0.07270	0.787976	None
						Sex	F (1, 105) = 2.024	0.157819
						Stress	F (1, 105) = 0.02628	0.871524
Supplemental Figure 7g	2-Way ANOVA	26, 20, 31, 31	4, 5, 4, 4	0.015938	4e-06	Sex x Stress	F (1, 105) = 0.001744	0.96677	None
						Sex	F (1, 105) = 0.0004339	0.98342
						Stress	F (1, 105) = 2.136	0.14686
Supplemental Figure 7j-l	3-Way ANOVA	33, 30, 37, 32	4, 5, 4, 4	<0.0001	<0.0001	CurrentInj	F (13, 1792) = 502.7	<0.0001
						Sex	F (1, 1792) = 11.10	0.0009
						Stress	F (1, 1792) = 59.93	<0.0001
						CurrentInj x Sex	F (13, 1792) = 1.789	0.0396
						CurrentInj x Stress	F (13, 1792) = 0.5010	0.9251
						Sex x Stress	F (1, 1792) = 24.83	<0.0001
						CurrentInj x Sex x Stress	F (13, 1792) = 0.2220	0.9983
	2-Way ANOVA - Males					Current Inj x Stress	F (13, 854) = 0.5074	0.921	None
						CurrentInj	F (13, 854) = 237.9	<0.0001
						Stress	F (1, 854) = 3.263	0.0712
	2-Way ANOVA - Females					Current Inj x Stress	F (13, 938) = 0.1538	0.9998	Mann-Whitney
						CurrentInj	F (13, 938) = 265.9	<0.0001
						Stress	F (1, 938) = 94.76	<0.0001
Supplemental Figure 7o-q	3-Way ANOVA	32, 33, 30, 33	4, 5, 4, 4	<0.0001	<0.0001	CurrentInj	F (13, 1736) = 308.4	<0.0001
						Sex	F (1, 1736) = 54.96	<0.0001
						Stress	F (1, 1736) = 19.41	<0.0001
						CurrentInj x Sex	F (13, 1736) = 3.098	0.0001
						CurrentInj x Stress	F (13, 1736) = 1.094	0.3593
						Sex x Stress	F (1, 1736) = 12.34	0.0005
						CurrentInj x Sex x Stress	F (13, 1736) = 1.207	0.2671
	2-Way ANOVA - Males					Current Inj x Stress	F (13, 882) = 0.05451	1	None
						CurrentInj	F (13, 882) = 130.9	<0.0001
						Stress	F (1, 882) = 0.2802	0.596708
	2-Way ANOVA - Females					Current Inj x Stress	F (13, 854) = 4.070	<0.0001	Mann-Whitney
						CurrentInj	F (13, 854) = 229.0	<0.0001
						Stress	F (1, 854) = 57.37	<0.0001
Supplemental Figure 7r,s	3-Way ANOVA	32, 33, 30, 33	4, 5, 4, 4	<0.0001	<0.0001	CurrentInj	F (3, 492) = 3.297	0.0203
						Sex	F (1, 492) = 66.46	<0.0001
						Stress	F (1, 492) = 13.08	0.0003
						CurrentInj x Sex	F (3, 492) = 0.3477	0.7908
						CurrentInj x Stress	F (3, 492) = 0.02476	0.9947
						Sex x Stress	F (1, 492) = 67.66	<0.0001
						CurrentInj x Sex x Stress	F (3, 492) = 0.2168	0.8847
	2-Way ANOVA - Males					Current Inj x Stress	F (3, 248) = 0.1381	0.9372	Mann-Whitney
						CurrentInj	F (3, 248) = 1.326	0.2664
						Stress	F (1, 248) = 18.40	<0.0001
	2-Way ANOVA - Females					Current Inj x Stress	F (3, 244) = 0.1127	0.9526	Mann-Whitney
						CurrentInj	F (3, 244) = 2.004	0.1141
						Stress	F (1, 244) = 48.80	<0.0001
